# Supplementary material for: Oxypeucedanin: Chemotaxonomy, Isolation, and Bioactivities
Source: Plants (Basel). 2021 Jul 30;10(8):1577. doi: 10.3390/plants10081577 (PMC8401860; doi:10.3390/plants10081577)
Supplement: Supplementary file 1 [file plants-10-01577-s001.zip]

Archive with 1 entries (1 files):
- plants-1286256-supplementary.pdf
